# Supplementary material for: Skin Microbiome Patterns Associated with Basal Cell Carcinoma: A Case Series
Source: Microorganisms. 2026 Apr 3;14(4):822. doi: 10.3390/microorganisms14040822 (PMC13118470; doi:10.3390/microorganisms14040822)
Supplement: Supplementary file 1 [file microorganisms-14-00822-s001.zip]

Archive with 1 entries (1 files):
- microorganisms-4207707-supplementary.xlsx
