# Supplementary material for: Skin Microbiome Patterns Associated with Basal Cell Carcinoma: A Case Series
Source: Microorganisms. 2026 Apr 3;14(4):822. doi: 10.3390/microorganisms14040822 (PMC13118470; doi:10.3390/microorganisms14040822)
Supplement: Supplementary file 1 [file microorganisms-14-00822-s001.zip › microorganisms-4207707-supplementary.xlsx]

## Sheet: significant_results
feature	metadata	value	coef	stderr	N	N.not.0	pval	qval
PWY.6292..superpathway.of.L.cysteine.biosynthesis..mammalian.	outcomeC	Control	3.02228	0.572934	31	24	1.84239e-05	0.00911985
PWY.6859..all.trans.farnesol.biosynthesis	outcomeC	Control	-3.77207	0.708504	31	16	1.84053e-05	0.00911985
POLYISOPRENSYN.PWY..polyisoprenoid.biosynthesis..E..coli.	outcomeC	Control	-2.98327	0.624926	31	19	7.37679e-05	0.0243434
PYRIDNUCSYN.PWY..NAD.de.novo.biosynthesis.I..from.aspartate.	outcomeC	Control	2.72574	0.606526	31	19	0.000143958	0.0356297
DAPLYSINESYN.PWY..L.lysine.biosynthesis.I	outcomeC	Control	1.05107	0.251941	31	28	0.000321964	0.0366404
GLYOXYLATE.BYPASS..glyoxylate.cycle	outcomeC	Perilesional	3.02274	0.735323	31	21	0.000394512	0.0366404
GLYOXYLATE.BYPASS..glyoxylate.cycle	outcomeC	Control	2.55409	0.620542	31	21	0.000390508	0.0366404
PWY.5920..superpathway.of.heme.b.biosynthesis.from.glycine	outcomeC	Perilesional	2.60693	0.637669	31	24	0.000407116	0.0366404
PWY66.399..gluconeogenesis.III	outcomeC	Control	1.30415	0.315983	31	26	0.000378792	0.0366404
PWY66.409..superpathway.of.purine.nucleotide.salvage	outcomeC	Control	1.12549	0.257711	31	28	0.000189454	0.0366404
UDPNACETYLGALSYN.PWY..UDP.N.acetyl.D.glucosamine.biosynthesis.II	outcomeC	Control	2.68602	0.62717	31	15	0.000231221	0.0366404
PWY.5920..superpathway.of.heme.b.biosynthesis.from.glycine	outcomeC	Control	2.15611	0.538766	31	24	0.000511665	0.0415547
PWY.7383..anaerobic.energy.metabolism..invertebrates..cytosol.	outcomeC	Control	1.57983	0.396253	31	26	0.000545668	0.0415547
PWY.5189..tetrapyrrole.biosynthesis.II..from.glycine.	outcomeC	Control	-0.661689	0.169165	31	31	0.000633023	0.0447638
GLUTORN.PWY..L.ornithine.biosynthesis.I	outcomeC	Control	0.773457	0.207156	31	29	0.00101269	0.0556982
PWY.5838..superpathway.of.menaquinol.8.biosynthesis.I	outcomeC	Control	1.94958	0.516606	31	10	0.000876848	0.0556982
PWY.5861..superpathway.of.demethylmenaquinol.8.biosynthesis.I	outcomeC	Control	2.0274	0.544337	31	10	0.000993759	0.0556982
PWY.7761..NAD.salvage.pathway.II..PNC.IV.cycle.	outcomeC	Control	1.20107	0.320866	31	26	0.000935874	0.0556982
GLYCOLYSIS.E.D..superpathway.of.glycolysis.and.the.Entner.Doudoroff.pathway	outcomeC	Control	1.32019	0.363679	31	14	0.00133363	0.0567556
P441.PWY..superpathway.of.N.acetylneuraminate.degradation	outcomeC	Control	1.71503	0.479506	31	9	0.00143322	0.0567556
P461.PWY..hexitol.fermentation.to.lactate..formate..ethanol.and.acetate	outcomeC	Control	2.5754	0.718246	31	13	0.00140922	0.0567556
POLYISOPRENSYN.PWY..polyisoprenoid.biosynthesis..E..coli.	outcomeC	Perilesional	-2.74303	0.740392	31	19	0.00110316	0.0567556
PWY.5028..L.histidine.degradation.II	outcomeC	Control	1.55037	0.426955	31	28	0.00126557	0.0567556
PWY.6292..superpathway.of.L.cysteine.biosynthesis..mammalian.	outcomeC	Perilesional	2.4616	0.677565	31	24	0.00125655	0.0567556
PWY66.409..superpathway.of.purine.nucleotide.salvage	outcomeC	Perilesional	1.10572	0.304441	31	28	0.00124485	0.0567556
PWY.7761..NAD.salvage.pathway.II..PNC.IV.cycle.	outcomeC	Perilesional	1.33792	0.37856	31	26	0.0015783	0.0600967
OANTIGEN.PWY..O.antigen.building.blocks.biosynthesis..E..coli.	outcomeC	Control	1.75753	0.497596	31	18	0.00170133	0.0623822
PWY.7238..sucrose.biosynthesis.II	outcomeC	Control	1.67909	0.488837	31	28	0.00208023	0.0735509
PWY.6859..all.trans.farnesol.biosynthesis	outcomeC	Perilesional	-2.87203	0.839221	31	16	0.00222713	0.0760295
ARGININE.SYN4.PWY..L.ornithine.biosynthesis.II	outcomeC	Control	1.81766	0.55581	31	25	0.00309212	0.0837988
BIOTIN.BIOSYNTHESIS.PWY..biotin.biosynthesis.I	outcomeC	Control	2.05654	0.633354	31	9	0.00327676	0.0837988
COBALSYN.PWY..superpathway.of.adenosylcobalamin.salvage.from.cobinamide.I	outcomeC	Control	1.35447	0.403117	31	16	0.00259562	0.0837988
FAO.PWY..fatty.acid..beta..oxidation.I..generic.	outcomeC	Control	2.37827	0.735435	31	9	0.00338581	0.0837988
PPGPPMET.PWY..ppGpp.metabolism	outcomeC	Control	2.86111	0.866709	31	9	0.00286035	0.0837988
PWY.5138..fatty.acid..beta..oxidation.IV..unsaturated..even.number.	outcomeC	Control	2.46174	0.757937	31	9	0.00326838	0.0837988
PWY.6519..8.amino.7.oxononanoate.biosynthesis.I	outcomeC	Control	2.10589	0.647231	31	9	0.00322396	0.0837988
PWY.6922..L.N.delta..acetylornithine.biosynthesis	outcomeC	Perilesional	2.42113	0.737277	31	24	0.00300511	0.0837988
PWY.7383..anaerobic.energy.metabolism..invertebrates..cytosol.	outcomeC	Perilesional	1.56677	0.46938	31	26	0.00274017	0.0837988
PWY1ZNC.1..assimilatory.sulfate.reduction.IV	outcomeC	Control	2.08137	0.640168	31	22	0.00322712	0.0837988
PWY66.399..gluconeogenesis.III	outcomeC	Perilesional	1.21817	0.374176	31	26	0.00332981	0.0837988
PWY.6305..superpathway.of.putrescine.biosynthesis	outcomeC	Control	2.0731	0.641492	31	14	0.00357286	0.0862716
ARGSYN.PWY..L.arginine.biosynthesis.I..via.L.ornithine.	outcomeC	Control	0.579765	0.182259	31	29	0.00390596	0.0878315
PWY.5028..L.histidine.degradation.II	outcomeC	Perilesional	1.60504	0.504642	31	28	0.00386865	0.0878315
PWY.6922..L.N.delta..acetylornithine.biosynthesis	outcomeC	Control	1.97795	0.623791	31	24	0.00399234	0.0878315
PWY1G.0..mycothiol.biosynthesis	outcomeC	Control	1.72583	0.538729	31	18	0.00380069	0.0878315
LIPASYN.PWY..phospholipases	outcomeC	Control	3.21122	1.02074	31	13	0.00418804	0.0882162
PWY.5345..superpathway.of.L.methionine.biosynthesis..by.sulfhydrylation.	outcomeC	Control	1.36291	0.432721	31	23	0.00415834	0.0882162
SO4ASSIM.PWY..assimilatory.sulfate.reduction.I	outcomeC	Control	1.76853	0.569823	31	25	0.0044497	0.091775
PWY.6969..TCA.cycle.V..2.oxoglutarate.synthase.	outcomeC	Perilesional	2.17454	0.708513	31	26	0.00512206	0.103486
ARO.PWY..chorismate.biosynthesis.I	outcomeC	Control	0.396283	0.13073	31	31	0.00553282	0.103602
P4.PWY..superpathway.of.L.lysine..L.threonine.and.L.methionine.biosynthesis.I	outcomeC	Control	2.27183	0.757055	31	10	0.00593839	0.103602
PWY.5941..glycogen.degradation.II	outcomeC	Control	1.28236	0.421141	31	28	0.00541227	0.103602
PWY.6270..isoprene.biosynthesis.I	outcomeC	Control	1.09437	0.360856	31	29	0.00563532	0.103602
PWY.6630..superpathway.of.L.tyrosine.biosynthesis	outcomeC	Control	1.46696	0.487957	31	24	0.00596497	0.103602
PWY.7400..L.arginine.biosynthesis.IV..archaebacteria.	outcomeC	Perilesional	0.966948	0.319157	31	26	0.00572479	0.103602
PWY.7400..L.arginine.biosynthesis.IV..archaebacteria.	outcomeC	Control	0.822383	0.270191	31	26	0.00558621	0.103602
PWY.821..superpathway.of.sulfur.amino.acid.biosynthesis..Saccharomyces.cerevisiae.	outcomeC	Control	1.54839	0.517059	31	22	0.00582203	0.103602
PWY.5941..glycogen.degradation.II	outcomeC	Perilesional	1.48502	0.497246	31	28	0.00619297	0.10527
PWY.7238..sucrose.biosynthesis.II	outcomeC	Perilesional	1.72287	0.577709	31	28	0.00627369	0.10527
DAPLYSINESYN.PWY..L.lysine.biosynthesis.I	outcomeC	Perilesional	0.884205	0.297678	31	28	0.00647508	0.106604
HISTSYN.PWY..L.histidine.biosynthesis	outcomeC	Control	0.668732	0.226548	31	30	0.00674057	0.106604
PWY.6317..D.galactose.degradation.I..Leloir.pathway.	outcomeC	Control	1.78457	0.604663	31	19	0.00670575	0.106604
PWY.7118..chitin.deacetylation	outcomeC	Control	1.27189	0.430763	31	24	0.00698456	0.106604
PWY.7315..dTDP.N.acetylthomosamine.biosynthesis	outcomeC	Control	1.94514	0.659842	31	10	0.00678677	0.106604
PWY4LZ.257..superpathway.of.fermentation..Chlamydomonas.reinhardtii.	outcomeC	Control	0.964178	0.327704	31	8	0.00699927	0.106604
PWY.3801..sucrose.degradation.II..sucrose.synthase.	outcomeC	Control	0.590871	0.202031	31	8	0.00731685	0.109753
P185.PWY..formaldehyde.assimilation.III..dihydroxyacetone.cycle.	outcomeC	Control	1.34084	0.466442	31	18	0.00833446	0.114414
PWY.3841..folate.transformations.II..plants.	outcomeC	Control	0.434899	0.151913	31	31	0.00837886	0.114414
PWY.6630..superpathway.of.L.tyrosine.biosynthesis	outcomeC	Perilesional	1.66449	0.576926	31	24	0.00793149	0.114414
PWY.7323..superpathway.of.GDP.mannose.derived.O.antigen.building.blocks.biosynthesis	outcomeC	Control	2.06209	0.721676	31	9	0.00839925	0.114414
PWY.7560..methylerythritol.phosphate.pathway.II	outcomeC	Control	1.12676	0.392326	31	29	0.00825933	0.114414
PWY0.1261..anhydromuropeptides.recycling.I	outcomeC	Control	1.12066	0.391805	31	7	0.00835912	0.114414
SULFATE.CYS.PWY..superpathway.of.sulfate.assimilation.and.cysteine.biosynthesis	outcomeC	Control	1.37277	0.483067	31	25	0.00843657	0.114414
PWY.7282..4.amino.2.methyl.5.diphosphomethylpyrimidine.biosynthesis.II	outcomeC	Control	0.628807	0.220602	31	9	0.00871705	0.11662
ARGININE.SYN4.PWY..L.ornithine.biosynthesis.II	outcomeC	Perilesional	1.83921	0.655107	31	25	0.00942433	0.118102
GLUCOSE1PMETAB.PWY..glucose.and.glucose.1.phosphate.degradation	outcomeC	Control	1.21325	0.429973	31	7	0.00914632	0.118102
NONMEVIPP.PWY..methylerythritol.phosphate.pathway.I	outcomeC	Control	0.708709	0.251561	31	29	0.00942359	0.118102
PWY.5918..superpathway.of.heme.b.biosynthesis.from.glutamate	outcomeC	Control	-0.343339	0.121468	31	31	0.00934266	0.118102
PWY.6700..queuosine.biosynthesis.I..de.novo.	outcomeC	Control	-1.222	0.432933	31	30	0.00929137	0.118102
PWY.7328..superpathway.of.UDP.glucose.derived.O.antigen.building.blocks.biosynthesis	outcomeC	Control	1.1913	0.426269	31	16	0.0100177	0.123969
X1CMET2.PWY..folate.transformations.III..E..coli.	outcomeC	Perilesional	1.76534	0.637406	31	25	0.010561	0.128027
PWY.6470..peptidoglycan.biosynthesis.V...beta..lactam.resistance.	outcomeC	Control	1.11663	0.404923	31	6	0.0106956	0.128027
PWY.7118..chitin.deacetylation	outcomeC	Perilesional	1.40742	0.509589	31	24	0.0108486	0.128027
PWY0.781..aspartate.superpathway	outcomeC	Control	2.21282	0.808836	31	9	0.0108629	0.128027
PWY.4041...gamma..glutamyl.cycle	outcomeC	Control	1.46374	0.540354	31	8	0.0119028	0.135446
PWY.5345..superpathway.of.L.methionine.biosynthesis..by.sulfhydrylation.	outcomeC	Perilesional	1.3841	0.51063	31	23	0.0118311	0.135446
PWY.6607..guanosine.nucleotides.degradation.I	outcomeC	Control	1.13421	0.417767	31	6	0.0118286	0.135446
PWY.6163..chorismate.biosynthesis.from.3.dehydroquinate	outcomeC	Control	0.378314	0.141978	31	31	0.0132278	0.145506
PWY.6507..4.deoxy.L.threo.hex.4.enopyranuronate.degradation	outcomeC	Control	1.12729	0.422974	31	8	0.013175	0.145506
PWY.7197..pyrimidine.deoxyribonucleotide.phosphorylation	outcomeC	Control	0.354389	0.132537	31	31	0.0130346	0.145506
PWY.1269..CMP.3.deoxy.D.manno.octulosonate.biosynthesis	outcomeC	Control	0.749094	0.28205	31	8	0.0138437	0.14972
RIBOSYN2.PWY..flavin.biosynthesis.I..bacteria.and.plants.	outcomeC	Control	0.737826	0.279071	31	28	0.0139134	0.14972
PWY.5130..2.oxobutanoate.degradation.I	outcomeC	Control	1.05973	0.401622	31	6	0.014078	0.149863
PWY.7184..pyrimidine.deoxyribonucleotides.de.novo.biosynthesis.I	outcomeC	Control	2.91762	1.11125	31	12	0.0144621	0.150711
PYRIDOXSYN.PWY..pyridoxal.5..phosphate.biosynthesis.I	outcomeC	Control	2.63752	1.00056	31	9	0.0143454	0.150711
PWY.5873..ubiquinol.7.biosynthesis..late.decarboxylation.	outcomeC	Control	2.54143	0.965317	31	14	0.0146732	0.151317
X1CMET2.PWY..folate.transformations.III..E..coli.	outcomeC	Control	1.41132	0.538443	31	25	0.0148938	0.152009
P101.PWY..ectoine.biosynthesis	outcomeC	Control	1.52663	0.585605	31	8	0.015057	0.152106
PWY.8004..Entner.Doudoroff.pathway.I	outcomeC	Perilesional	1.93707	0.744188	31	19	0.0155714	0.155714
PWY.6628..superpathway.of.L.phenylalanine.biosynthesis	outcomeC	Perilesional	1.48324	0.577251	31	24	0.0163889	0.161011
PWY0.1477..ethanolamine.utilization	outcomeC	Control	1.43628	0.556674	31	18	0.0164264	0.161011
HEME.BIOSYNTHESIS.II.1..heme.b.biosynthesis.V..aerobic.	outcomeC	Control	1.95675	0.763762	31	11	0.0169751	0.164752
PWY.6876..isopropanol.biosynthesis..engineered.	outcomeC	Control	0.592545	0.232054	31	5	0.0171409	0.164752
PWY0.1337..oleate..beta..oxidation	outcomeC	Control	1.59227	0.625997	31	6	0.0174801	0.164812
PWY0.845..superpathway.of.pyridoxal.5..phosphate.biosynthesis.and.salvage	outcomeC	Control	0.843873	0.330828	31	8	0.0174686	0.164812
PWY.6545..pyrimidine.deoxyribonucleotides.de.novo.biosynthesis.III	outcomeC	Control	2.71041	1.06832	31	11	0.0177028	0.164822
PWY.7204..pyridoxal.5..phosphate.salvage.II..plants.	outcomeC	Control	0.500255	0.197314	31	5	0.0178141	0.164822
ASPASN.PWY..superpathway.of.L.aspartate.and.L.asparagine.biosynthesis	outcomeC	Perilesional	1.51756	0.599178	31	26	0.0182764	0.166006
PWY.6562..norspermidine.biosynthesis	outcomeC	Control	1.16491	0.461983	31	6	0.0183673	0.166006
PWY.7942..5.oxo.L.proline.metabolism	outcomeC	Control	1.2284	0.488079	31	7	0.018562	0.166006
SALVADEHYPOX.PWY..adenosine.nucleotides.degradation.II	outcomeC	Control	1.08269	0.428874	31	7	0.0186128	0.166006
PWY.6282..palmitoleate.biosynthesis.I..from..5Z..dodec.5.enoate.	outcomeC	Control	1.39961	0.559433	31	25	0.0193975	0.17146
PWY.7664..oleate.biosynthesis.IV..anaerobic.	outcomeC	Control	1.415	0.568294	31	25	0.0199149	0.174475
PWY.7883..anhydromuropeptides.recycling.II	outcomeC	Control	0.627718	0.253185	31	6	0.0201119	0.174656
COLANSYN.PWY..colanic.acid.building.blocks.biosynthesis	outcomeC	Control	1.67978	0.684959	31	16	0.0216906	0.175412
ORNDEG.PWY..superpathway.of.ornithine.degradation	outcomeC	Control	1.42732	0.581668	31	7	0.0213647	0.175412
P23.PWY..reductive.TCA.cycle.I	outcomeC	Control	1.45024	0.587416	31	7	0.0205786	0.175412
PWY.6270..isoprene.biosynthesis.I	outcomeC	Perilesional	1.04412	0.427129	31	29	0.0219708	0.175412
PWY.6353..purine.nucleotides.degradation.II..aerobic.	outcomeC	Control	0.95992	0.391596	31	7	0.0218914	0.175412
PWY.6595..superpathway.of.guanosine.nucleotides.degradation..plants.	outcomeC	Control	0.827064	0.337864	31	6	0.0216521	0.175412
PWY.6606..guanosine.nucleotides.degradation.II	outcomeC	Control	1.36275	0.553004	31	8	0.0212781	0.175412
PWY.6608..guanosine.nucleotides.degradation.III	outcomeC	Control	1.3899	0.562298	31	8	0.0209292	0.175412
PWY.6803..phosphatidylcholine.acyl.editing	outcomeC	Control	1.22465	0.500327	31	6	0.0216119	0.175412
REDCITCYC..TCA.cycle.VI..Helicobacter.	outcomeC	Control	1.57236	0.64333	31	15	0.0218867	0.175412
PWY.7199..pyrimidine.deoxyribonucleosides.salvage	outcomeC	Control	0.874276	0.361925	31	29	0.0227477	0.177965
PWY0.301..L.ascorbate.degradation.I..bacterial..anaerobic.	outcomeC	Control	2.12111	0.874423	31	7	0.0226625	0.177965
PWY0.862...5Z..dodecenoate.biosynthesis.I	outcomeC	Control	1.47309	0.606679	31	25	0.0228299	0.177965
P221.PWY..octane.oxidation	outcomeC	Control	-1.44441	0.599955	31	26	0.0241295	0.18518
URSIN.PWY..ureide.biosynthesis	outcomeC	Control	0.828081	0.344589	31	5	0.0239746	0.18518
PWY0.42..2.methylcitrate.cycle.I	outcomeC	Control	0.813341	0.339916	31	6	0.0244367	0.186095
PWY.7211..superpathway.of.pyrimidine.deoxyribonucleotides.de.novo.biosynthesis	outcomeC	Control	1.72424	0.723856	31	8	0.0250051	0.18897
ARGSYN.PWY..L.arginine.biosynthesis.I..via.L.ornithine.	outcomeC	Perilesional	0.509905	0.21553	31	29	0.0260328	0.193583
METHGLYUT.PWY..superpathway.of.methylglyoxal.degradation	outcomeC	Control	1.84223	0.779129	31	8	0.0262515	0.193583
PWY.7560..methylerythritol.phosphate.pathway.II	outcomeC	Perilesional	1.09645	0.464375	31	29	0.0263977	0.193583
GLUTORN.PWY..L.ornithine.biosynthesis.I	outcomeC	Perilesional	0.574121	0.245255	31	29	0.0277141	0.195978
PWY4FS.7..phosphatidylglycerol.biosynthesis.I..plastidic.	outcomeC	Control	0.886136	0.37791	31	17	0.0276324	0.195978
PWY4FS.8..phosphatidylglycerol.biosynthesis.II..non.plastidic.	outcomeC	Control	0.885942	0.377937	31	17	0.0276735	0.195978
PWY.5989..stearate.biosynthesis.II..bacteria.and.plants.	outcomeC	Perilesional	1.46283	0.62806	31	25	0.0284553	0.196998
PWY.7210..pyrimidine.deoxyribonucleotides.biosynthesis.from.CTP	outcomeC	Control	1.37504	0.592406	31	9	0.0280735	0.196998
PWY.724..superpathway.of.L.lysine..L.threonine.and.L.methionine.biosynthesis.II	outcomeC	Control	0.526124	0.226053	31	30	0.0282639	0.196998
GLUCONEO.PWY..gluconeogenesis.I	outcomeC	Perilesional	1.42144	0.615049	31	24	0.0291838	0.197912
GLYCOGENSYNTH.PWY..glycogen.biosynthesis.I..from.ADP.D.Glucose.	outcomeC	Perilesional	0.845411	0.370647	31	28	0.0306647	0.197912
METHGLYUT.PWY..superpathway.of.methylglyoxal.degradation	outcomeC	Perilesional	2.11087	0.921794	31	8	0.0308069	0.197912
P108.PWY..pyruvate.fermentation.to.propanoate.I	outcomeC	Control	1.14128	0.493967	31	7	0.0292153	0.197912
PWY.5154..L.arginine.biosynthesis.III..via.N.acetyl.L.citrulline.	outcomeC	Perilesional	1.36516	0.588212	31	26	0.0290045	0.197912
PWY.5973..cis.vaccenate.biosynthesis	outcomeC	Control	1.30987	0.567607	31	25	0.0297663	0.197912
PWY.6549..L.glutamine.biosynthesis.III	outcomeC	Control	1.7164	0.743483	31	10	0.0297018	0.197912
PWY.7039..phosphatidate.metabolism..as.a.signaling.molecule	outcomeC	Control	1.08477	0.472977	31	11	0.030915	0.197912
PWY0.1298..superpathway.of.pyrimidine.deoxyribonucleosides.degradation	outcomeC	Perilesional	1.70234	0.745271	31	25	0.0304454	0.197912
PWY0.1298..superpathway.of.pyrimidine.deoxyribonucleosides.degradation	outcomeC	Control	1.4406	0.632915	31	25	0.0309862	0.197912
PWY66.367..ketogenesis	outcomeC	Control	0.634319	0.274948	31	6	0.0299982	0.197912
AST.PWY..L.arginine.degradation.II..AST.pathway.	outcomeC	Control	0.558321	0.245417	31	5	0.0315943	0.199225
GLYCOGENSYNTH.PWY..glycogen.biosynthesis.I..from.ADP.D.Glucose.	outcomeC	Control	0.714389	0.314769	31	28	0.0314341	0.199225
PWY.6317..D.galactose.degradation.I..Leloir.pathway.	outcomeC	Perilesional	1.61459	0.712784	31	19	0.03217	0.201571
PWY.5676..acetyl.CoA.fermentation.to.butanoate.II	outcomeC	Control	1.57497	0.695664	31	9	0.0329228	0.204991
PWY.7115..C4.photosynthetic.carbon.assimilation.cycle..NAD.ME.type	outcomeC	Control	2.03615	0.907859	31	9	0.0338662	0.208312
PWY0.1061..superpathway.of.L.alanine.biosynthesis	outcomeC	Control	2.29965	1.02544	31	10	0.0338771	0.208312
P42.PWY..incomplete.reductive.TCA.cycle	outcomeC	Control	1.8172	0.816292	31	24	0.0353367	0.212543
PWY.5097..L.lysine.biosynthesis.VI	outcomeC	Control	0.514887	0.232782	31	30	0.0356237	0.212543
PWY.6282..palmitoleate.biosynthesis.I..from..5Z..dodec.5.enoate.	outcomeC	Perilesional	1.4671	0.660847	31	25	0.0357852	0.212543
PWY.7117..C4.photosynthetic.carbon.assimilation.cycle..PEPCK.type	outcomeC	Control	2.57481	1.156	31	13	0.0351119	0.212543
PWY.7664..oleate.biosynthesis.IV..anaerobic.	outcomeC	Perilesional	1.49645	0.671316	31	25	0.0350901	0.212543
PWY.7858...5Z..dodecenoate.biosynthesis.II	outcomeC	Control	1.41017	0.634551	31	11	0.0358531	0.212543
PWY.7396..butanol.and.isobutanol.biosynthesis..engineered.	outcomeC	Perilesional	0.893107	0.403642	31	14	0.0365286	0.215258
PWY.7198..pyrimidine.deoxyribonucleotides.de.novo.biosynthesis.IV	outcomeC	Control	1.34849	0.612445	31	26	0.0371895	0.217572
PWY0.862...5Z..dodecenoate.biosynthesis.I	outcomeC	Perilesional	1.57625	0.716658	31	25	0.0373608	0.217572
PYRIDNUCSYN.PWY..NAD.de.novo.biosynthesis.I..from.aspartate.	outcomeC	Perilesional	1.56811	0.718133	31	19	0.0387426	0.222995
PWY.6628..superpathway.of.L.phenylalanine.biosynthesis	outcomeC	Control	1.06384	0.489167	31	24	0.0391879	0.224255
PWY66.388..ceramide.degradation.by..alpha..oxidation	outcomeC	Control	0.541006	0.249549	31	5	0.0397167	0.225974
P42.PWY..incomplete.reductive.TCA.cycle	outcomeC	Perilesional	2.06251	0.962427	31	24	0.0419958	0.234892
RIBOSYN2.PWY..flavin.biosynthesis.I..bacteria.and.plants.	outcomeC	Perilesional	0.706506	0.329335	31	28	0.0416802	0.234892
PWY.5695..inosine.5..phosphate.degradation	outcomeC	Control	-1.07142	0.501582	31	29	0.042825	0.238184
GLCMANNANAUT.PWY..superpathway.of.N.acetylglucosamine..N.acetylmannosamine.and.N.acetylneuraminate.degradation	outcomeC	Control	-2.13152	1.0047	31	18	0.0442703	0.244847
PWY.5121..superpathway.of.geranylgeranyl.diphosphate.biosynthesis.II..via.MEP.	outcomeC	Control	-1.54869	0.732612	31	14	0.044899	0.246945
ASPASN.PWY..superpathway.of.L.aspartate.and.L.asparagine.biosynthesis	outcomeC	Control	1.06797	0.506291	31	26	0.0456169	0.249507
PWY.7199..pyrimidine.deoxyribonucleosides.salvage	outcomeC	Perilesional	0.891797	0.426174	31	29	0.0459205	0.249787
